# Supplementary material for: Faba bean and pea harvest index estimations using aerial-based multimodal data and machine learning algorithms
Source: Plant Physiol. 2023 Nov 3;194(3):1512–26. doi: 10.1093/plphys/kiad577 (PMC10904323; doi:10.1093/plphys/kiad577)
Supplement: kiad577_Supplementary_Data [file kiad577_supplementary_data.zip › S_tables.xls]

## Sheet: Table S1
Supplemental Table S1. The details of the estimation results in faba bean.
Growth stages	Sensors	RF				SVM				EN				RR				EBMA
		R2	RMSE	MAE	NRMSE	R2	RMSE	MAE	NRMSE	R2	RMSE	MAE	NRMSE	R2	RMSE	MAE	NRMSE	R2	RMSE	MAE	NRMSE
Budding stage	R	0.4679	0.0575664	0.0430465	0.162384	0.4985	0.0549917	0.0438144	0.155121	0.5171	0.0538791	0.042862	0.151983	0.3805	0.064006	0.0508063	0.180549	0.5083	0.0584965	0.043249	0.160496
	M	0.4818	0.05809	0.04646	0.162596	0.4512	0.0563554	0.0453533	0.157741	0.4664	0.0551995	0.0440081	0.154505	0.4728	0.0559439	0.0448316	0.156589	0.4727	0.0549563	0.0424661	0.151771
	T	0.2992	0.0595505	0.0470816	0.165195	0.3185	0.0588612	0.0468019	0.163283	0.2979	0.0615932	0.0485827	0.170862	0.2979	0.0615932	0.0485827	0.170862	0.3257	0.0584924	0.0476944	0.16226
	RM	0.5757	0.054658	0.0427679	0.153441	0.5083	0.0584965	0.043249	0.164217	0.6058	0.052283	0.042849	0.146774	0.622	0.05095	0.0421476	0.143032	0.625	0.051258	0.0394583	0.140798
	RT	0.4411	0.0558731	0.0430735	0.155973	0.4211	0.0566724	0.045418	0.158204	0.3803	0.0586849	0.0463696	0.163822	0.43	0.0557562	0.0434828	0.155646	0.4498	0.0557691	0.0424574	0.155682
	MT	0.4673	0.0569662	0.0421848	0.159073	0.3568	0.0613398	0.0478562	0.171286	0.5164	0.0543685	0.0434589	0.151819	0.5421	0.0560153	0.0444426	0.156417	0.5123	0.0584525	0.0449869	0.162937
	RMT	0.4186	0.0568961	0.0430713	0.154657	0.4728	0.0547757	0.04268	0.148894	0.435	0.0618819	0.0486857	0.16821	0.435	0.0618819	0.0486857	0.16821	0.4634	0.0541721	0.0409724	0.147253
Flowering stage	R	0.4811	0.0591226	0.0470266	0.162646	0.4597	0.0602825	0.0471397	0.165837	0.5001	0.0586902	0.0465806	0.161457	0.4969	0.0580006	0.0469443	0.15956	0.5241	0.0572209	0.0453371	0.157415
	M	0.4645	0.0578705	0.0447092	0.154917	0.4445	0.0582953	0.0446807	0.156054	0.5596	0.0518576	0.0409926	0.138821	0.5596	0.0518576	0.0409926	0.138821	0.511	0.0553592	0.0434769	0.148194
	T	0.2861	0.0607439	0.0497867	0.163904	0.4235	0.0531036	0.0438067	0.143288	0.4182	0.0530203	0.0417504	0.143064	0.2998	0.0615973	0.0459656	0.166207	0.3256	0.058427	0.0479922	0.157653
	RM	0.5141	0.0543456	0.0432458	0.149267	0.4989	0.0550795	0.0423012	0.151283	0.4696	0.0572992	0.0433855	0.157379	0.4696	0.0572992	0.0433855	0.157379	0.5422	0.0537108	0.0417532	0.147523
	RT	0.4434	0.0587681	0.0473507	0.156539	0.3567	0.063056	0.051574	0.167961	0.4414	0.0579411	0.047975	0.154337	0.5013	0.0545111	0.042969	0.1452	0.446	0.0586644	0.0472002	0.156263
	MT	0.4948	0.0542449	0.0417803	0.1498	0.508	0.0542036	0.0419395	0.149686	0.5103	0.0533288	0.0405412	0.14727	0.5177	0.0530099	0.0400709	0.146389	0.5199	0.0529591	0.0410904	0.146249
	RMT	0.5764	0.0534753	0.0417363	0.14888	0.5363	0.0553267	0.0434788	0.154034	0.483	0.0581407	0.0459181	0.161869	0.4943	0.0582165	0.0466432	0.16208	0.5688	0.0531513	0.0416839	0.147978
Podding stage	R	0.436	0.0571329	0.0443158	0.157782	0.47	0.0561217	0.045195	0.154989	0.4943	0.0574879	0.0441143	0.158762	0.4838	0.0546297	0.0417238	0.150869	0.4727	0.0549563	0.0424661	0.151771
	M	0.4992	0.0554978	0.0449697	0.150829	0.4903	0.0533473	0.0445047	0.151361	0.4878	0.0589555	0.0443658	0.153048	0.4854	0.0565799	0.0440768	0.154745	0.5255	0.0454834	0.0436497	0.145354
	T	0.42	0.0588032	0.0448573	0.16521	0.3789	0.0615996	0.0455894	0.173067	0.4322	0.0583366	0.0421925	0.1639	0.4366	0.0579825	0.0418464	0.162905	0.4296	0.0583465	0.0436936	0.163927
	RM	0.5612	0.0499209	0.0390827	0.139136	0.4436	0.0561053	0.0422578	0.156372	0.5487	0.0504734	0.0403175	0.140675	0.548	0.0504289	0.040436	0.140551	0.5806	0.0491814	0.0392031	0.137075
	RT	0.4723	0.0608121	0.0462952	0.169514	0.477	0.0612935	0.0473793	0.170856	0.5003	0.0599873	0.0457304	0.165277	0.5123	0.0584525	0.0449869	0.162937	0.5092	0.0591966	0.0452246	0.165011
	MT	0.5136	0.0565735	0.0442266	0.154819	0.5147	0.0564722	0.0441932	0.1529	0.481	0.0581132	0.0437727	0.159033	0.5012	0.0568081	0.0421929	0.155461	0.5206	0.0561572	0.0434157	0.15368
	RMT	0.4645	0.0586212	0.0456612	0.163539	0.4379	0.0607202	0.0475697	0.169395	0.5094	0.056092	0.0423823	0.156483	0.5071	0.0563133	0.0431415	0.1571	0.4815	0.057795	0.0447194	0.161234
Filling stage	R	0.4928	0.0580071	0.0448271	0.16082	0.4807	0.0580523	0.0450275	0.160946	0.5597	0.0529221	0.0419619	0.146723	0.5597	0.0529221	0.0419619	0.146723	0.555	0.0530728	0.0425439	0.148458
	M	0.5059	0.0544843	0.0435434	0.154032	0.5412	0.0549855	0.0443756	0.155449	0.5302	0.0538472	0.0377306	0.150139	0.5294	0.0532711	0.0432187	0.150603	0.5481	0.0519139	0.0417314	0.146766
	T	0.3506	0.0652713	0.0519002	0.184347	0.3901	0.0618011	0.0478727	0.174546	0.4468	0.0572369	0.0423316	0.161656	0.4568	0.0574812	0.0430831	0.162345	0.382	0.0617574	0.0486044	0.174423
	RM	0.5362	0.0562256	0.0434077	0.156926	0.5416	0.0576357	0.0428935	0.160862	0.6275	0.0504136	0.0380898	0.140705	0.6434	0.0492867	0.0373748	0.13756	0.6375	0.0503362	0.0380674	0.138256
	RT	0.4557	0.0562433	0.040047	0.15682	0.3638	0.0622791	0.0454282	0.173649	0.5188	0.0528376	0.0380655	0.147324	0.5302	0.0538472	0.0377306	0.150139	0.5362	0.0562256	0.0434077	0.156926
	MT	0.5444	0.0510844	0.0401439	0.138269	0.4842	0.0538106	0.0442659	0.145648	0.4988	0.0544255	0.0433778	0.147312	0.4988	0.0544255	0.0433778	0.147312	0.5447	0.0509291	0.0402633	0.137848
	RMT	0.528	0.0509276	0.0393833	0.138448	0.4568	0.0548283	0.0444236	0.149052	0.5638	0.0519593	0.0405514	0.141252	0.5451	0.0505335	0.0398289	0.137376	0.5498	0.0529797	0.0406184	0.144026
Whole growth stage	R	0.5137	0.0528131	0.0412396	0.144704	0.4553	0.0558586	0.0434585	0.153048	0.5749	0.0492865	0.0405016	0.135042	0.5307	0.0517049	0.0397555	0.141668	0.5749	0.0492865	0.0405016	0.135042
	M	0.6113	0.0526436	0.0413352	0.146376	0.5328	0.0565521	0.0441812	0.157244	0.5915	0.0526061	0.0413739	0.146272	0.5892	0.0528636	0.0413808	0.146988	0.6141	0.0519593	0.0407514	0.144473
	T	0.5732	0.0486055	0.0373578	0.133754	0.5412	0.0501486	0.0371189	0.138	0.4972	0.0528427	0.0402042	0.145414	0.5687	0.0492495	0.0379867	0.135526	0.5878	0.0478169	0.0364463	0.131584
	RM	0.614	0.0524865	0.0399865	0.144173	0.52	0.0583166	0.0452865	0.160187	0.6397	0.050231	0.0398858	0.137977	0.625	0.0511808	0.0407418	0.140586	0.6434	0.0492867	0.0373748	0.13756
	RT	0.5937	0.044845	0.0364314	0.124569	0.5519	0.0476827	0.0384211	0.132452	0.5729	0.0487465	0.0392893	0.135407	0.5729	0.0487465	0.0392893	0.135407	0.6121	0.0440091	0.0351958	0.122247
	MT	0.5541	0.0492659	0.0400736	0.133363	0.4054	0.0566954	0.0453057	0.153475	0.6082	0.0461849	0.0374614	0.125023	0.5869	0.0484866	0.0392605	0.131253	0.617	0.0461471	0.0384361	0.12492
	RMT	0.587	0.0528135	0.0408832	0.147256	0.6106	0.0513632	0.0400611	0.143212	0.5572	0.0542466	0.0430507	0.151251	0.5395	0.0554968	0.0437736	0.154737	0.6045	0.0513012	0.039692	0.143039
			R:RGB; M: MS; T: TIR; RM: RGB+MS; RT: RGB+TIR; MT: MS+TIR; RMT: RGB+MS+TIR

## Sheet: Table S2
Supplemental Table S2. The details of the estimation results in pea.
Growth stages	Sensors	RF				SVM				EN				RR				EBMA
		R2	RMSE	MAE	NRMSE	R2	RMSE	MAE	NRMSE	R2	RMSE	MAE	NRMSE	R2	RMSE	MAE	NRMSE	R2	RMSE	MAE	NRMSE
Branching stage	R	0.4138	0.0483711	0.0397906	0.200005	0.4708	0.0460038	0.0381563	0.190217	0.5103	0.0445653	0.0366521	0.184269	0.4899	0.0451186	0.0368643	0.186557	0.4711	0.046311	0.038316	0.191487
	M	0.5461	0.0457606	0.0393323	0.19153	0.4588	0.0480272	0.0423453	0.201018	0.4379	0.0494787	0.0414975	0.207093	0.4521	0.0482603	0.0396577	0.201993	0.5493	0.0452781	0.0391941	0.189511
	T	0.2837	0.0468588	0.0383535	0.195967	0.3179	0.047405	0.0368583	0.198251	0.3517	0.0467107	0.0372634	0.195348	0.3517	0.0467107	0.0372634	0.195348	0.3255	0.045195	0.037121	0.189009
	RM	0.5041	0.0495481	0.0397744	0.212963	0.5225	0.0498392	0.0399303	0.214214	0.5283	0.0466135	0.0369479	0.20035	0.5044	0.0473982	0.0372734	0.203722	0.5386	0.0486075	0.0389215	0.20892
	RT	0.4779	0.0441105	0.035647	0.180921	0.3244	0.0495964	0.040673	0.203422	0.625	0.0380554	0.0303325	0.156086	0.625	0.0380554	0.0303325	0.156086	0.5248	0.0426062	0.0352051	0.174751
	MT	0.5648	0.0468148	0.0368576	0.198789	0.5272	0.0531756	0.0424065	0.225799	0.5845	0.0466388	0.0372907	0.198042	0.6207	0.0440906	0.0348041	0.187221	0.6036	0.0468319	0.0373107	0.198862
	RMT	0.6066	0.0453195	0.0364898	0.200117	0.4498	0.0543823	0.0433239	0.240136	0.4951	0.0504256	0.040288	0.222664	0.4774	0.0508728	0.0399895	0.224639	0.5952	0.0470279	0.0375873	0.207661
Budding stage	R	0.5006	0.0499594	0.0387617	0.22437	0.4275	0.0534651	0.0422519	0.240114	0.4181	0.0524993	0.0413505	0.235777	0.4701	0.0522284	0.0403672	0.23456	0.5082	0.0506794	0.0391147	0.227603
	M	0.367	0.051023	0.0396171	0.213324	0.3334	0.0521497	0.0420925	0.218035	0.4863	0.0458456	0.0355765	0.191678	0.4786	0.0461825	0.0361598	0.193087	0.522	0.0435756	0.0354177	0.18829
	T	0.296	0.0511528	0.0407892	0.207582	0.3423	0.0493582	0.0383733	0.200299	0.4456	0.044315	0.0349325	0.179834	0.4456	0.044315	0.0349325	0.179834	0.4722	0.044128	0.0356532	0.175461
	RM	0.5317	0.0406729	0.030974	0.170642	0.4802	0.0431191	0.0342154	0.180905	0.5432	0.0400416	0.0297383	0.167993	0.5426	0.0404806	0.0302032	0.169835	0.5713	0.038867	0.0311494	0.154542
	RT	0.5321	0.0409361	0.0322281	0.171928	0.575	0.0407637	0.0312214	0.171204	0.6317	0.0364386	0.030088	0.153039	0.5112	0.0426257	0.0336092	0.179024	0.5699	0.0392234	0.0307927	0.164735
	MT	0.4888	0.0446615	0.0335114	0.192982	0.4156	0.0494598	0.0397528	0.213716	0.5178	0.0439223	0.035359	0.189788	0.522	0.0435756	0.0354177	0.18829	0.5139	0.0433078	0.0330275	0.187133
	RMT	0.4856	0.0424054	0.0315825	0.168611	0.4722	0.044128	0.0356532	0.175461	0.5713	0.038867	0.0311494	0.154542	0.5343	0.040397	0.0317952	0.160625	0.575	0.0407637	0.0312214	0.171204
Flowering stage	R	0.5339	0.0414616	0.0337149	0.175632	0.3745	0.049462	0.0387072	0.209522	0.3759	0.0496374	0.0403779	0.210265	0.4877	0.0442373	0.0361073	0.18739	0.5234	0.041851	0.033884	0.177282
	M	0.5457	0.0411585	0.0330672	0.174689	0.5319	0.0419228	0.0341071	0.177933	0.494	0.044438	0.0361317	0.188609	0.4941	0.0448993	0.0363992	0.190566	0.5475	0.0408493	0.0331197	0.173377
	T	0.4163	0.0489193	0.0394857	0.204423	0.3931	0.0491393	0.0376393	0.205343	0.4361	0.0476787	0.0363763	0.199239	0.4361	0.0476787	0.0363763	0.199239	0.4213	0.0476745	0.0386726	0.199222
	RM	0.646	0.0371643	0.0298552	0.152886	0.614	0.0386953	0.0300178	0.159184	0.5918	0.0406467	0.0314385	0.167212	0.5711	0.0414845	0.0330623	0.170658	0.6576	0.0371015	0.0295525	0.152627
	RT	0.544	0.0421833	0.0344566	0.181296	0.5256	0.0429824	0.0343069	0.18473	0.4163	0.0489193	0.0394857	0.204423	0.3931	0.0491393	0.0376393	0.205343	0.5473	0.043313	0.0352957	0.18615
	MT	0.5839	0.0420444	0.0334037	0.176561	0.4693	0.0480289	0.036332	0.201692	0.5774	0.0427289	0.0329236	0.179435	0.5616	0.0435931	0.0342515	0.183064	0.574	0.0424875	0.0332764	0.178421
	RMT	0.5882	0.0405128	0.0307819	0.17364	0.5674	0.043422	0.0332586	0.186109	0.4883	0.046725	0.0344454	0.200266	0.5244	0.0455554	0.0343704	0.195253	0.5918	0.0403511	0.0305643	0.172947
Podding stage	R	0.527	0.0411282	0.0334008	0.169016	0.4004	0.0463051	0.0370063	0.19029	0.4563	0.0481169	0.0394369	0.197736	0.3763	0.0522442	0.0423115	0.214697	0.5295	0.0409807	0.0334899	0.16841
	M	0.4439	0.0483786	0.0405545	0.192848	0.407	0.0470483	0.0391347	0.187545	0.3743	0.0507477	0.0419839	0.202291	0.2792	0.053481	0.0395567	0.213187	0.4331	0.047453	0.0399373	0.189158
	T	0.389	0.0478329	0.0401812	0.209655	0.3873	0.0468864	0.0372926	0.205507	0.4331	0.0455879	0.0356895	0.199815	0.4331	0.0455879	0.0356895	0.199815	0.4153	0.0462489	0.0383855	0.202713
	RM	0.6244	0.0394831	0.0322239	0.162302	0.6634	0.0364384	0.0288295	0.149786	0.4592	0.0459023	0.0375751	0.188689	0.4439	0.0483786	0.0405545	0.192848	0.6241	0.038718	0.0309697	0.159157
	RT	0.6755	0.0377073	0.0302771	0.15612	0.5491	0.0437116	0.0344774	0.180979	0.7468	0.0346023	0.0281698	0.143264	0.7444	0.0339325	0.0276933	0.150491	0.6806	0.0383694	0.0307612	0.158861
	MT	0.673	0.0392339	0.0316045	0.160014	0.6806	0.0408287	0.0352495	0.166519	0.597	0.0437792	0.034413	0.178552	0.7209	0.0383901	0.0315207	0.156573	0.7018	0.0387707	0.0317626	0.158126
	RMT	0.6704	0.0345085	0.0290051	0.141531	0.6764	0.0337523	0.0280619	0.138429	0.6353	0.0362624	0.029116	0.148724	0.5315	0.0541737	0.0403142	0.222184	0.6855	0.0336801	0.0277241	0.158133
Whole growth stage	R	0.4536	0.0419241	0.0329074	0.167555	0.5482	0.0385902	0.0325302	0.154231	0.4323	0.0421049	0.0324076	0.168278	0.3706	0.0446144	0.0347459	0.178308	0.5574	0.0410987	0.0321554	0.164257
	M	0.5851	0.0439412	0.0338147	0.188749	0.6293	0.0428647	0.0337233	0.184125	0.5373	0.0484158	0.0371196	0.18797	0.5385	0.0498332	0.0384357	0.184058	0.6245	0.042895	0.0337287	0.162255
	T	0.4093	0.0439515	0.0330501	0.186722	0.3935	0.0453273	0.0344455	0.192567	0.3918	0.0461628	0.0339386	0.196116	0.3959	0.0484482	0.0359581	0.205825	0.4125	0.0434351	0.0326047	0.184528
	RM	0.6929	0.0399955	0.0313177	0.156386	0.5835	0.0438742	0.0354938	0.174104	0.7143	0.0402324	0.0320256	0.153407	0.7018	0.0454009	0.0369629	0.195684	0.7356	0.035257	0.0286653	0.151962
	RT	0.5681	0.0414704	0.0316328	0.174762	0.5835	0.0412761	0.0305494	0.173943	0.4132	0.0485838	0.0361088	0.194738	0.5163	0.0439895	0.0322802	0.185377	0.6055	0.0412309	0.0297855	0.173752
	MT	0.5698	0.0402149	0.032876	0.175225	0.5574	0.041265	0.0337401	0.179801	0.4892	0.0443309	0.0370954	0.19316	0.5284	0.0433754	0.0352601	0.188996	0.5804	0.0396415	0.03242	0.172727
	RMT	0.568	0.0415333	0.0323833	0.177599	0.5988	0.0398541	0.0310677	0.170418	0.5741	0.0426934	0.0327675	0.18256	0.556	0.0454044	0.0340593	0.184152	0.6569	0.0389815	0.0299341	0.156687
			R:RGB; M: MS; T: TIR; RM: RGB+MS; RT: RGB+TIR; MT: MS+TIR; RMT: RGB+MS+TIR

## Sheet: Table S3
Supplemental Table S3. Vegetation index formula derived from UAV RGB images.
Spectral Indices			Equation
Red (R)			DN value of red band
Green (G)			DN value of green band
Blue (B)			DN value of blue band
Woebbecke Index			WI = (G-B)/(G+R)
Excess Red Index			ExR = 1.4*R-G
Excess Green Index			ExG = 2*G-R-B
Normalized Difference Index			NDI = (R-G)/(R+G+0.01)
Green Red Vegetation Index			GRVI = (G-R)/(G+R)
Kawashima Index			IKAW = (R-B)/(R+B)
Modified Green Red Vegetation Index			MGRVI = (G2-R2)/(G2-R2)
Modified Red Blue Vegetation Index			MRBVI = (R2−B2)/(R2+B2)
Red Green Blue Vegetation Index			RGBVI = (G2-B*R)/(G2+B*R)
Visible Atmospherically Resistant Index			VARI = (G-R)/(G+R-B)

## Sheet: Table S4
Supplemental Table S4. Vegetation index formula derived from UAV multispectreal images.
Spectral Indices				Equation
Reflectance of Red				RR
Reflectance of Green				RG
Reflectance of Blue				RB
Reflectance of Red-edge				RRE
Reflectance of Near infrared				RN
Difference vegetation index				DVI = (RN ‑ RR)
Modified Simple Radio				MSR = [(RN / RR) - 1] / (RN / RR + 1)1/2
nitrogen reflectance index				NRI = (RG - RR) / (RG + RR)
Ratio Vegetation Index				RVI = (RN / RR)
Generalized Difference Vegetation Index				GDVI = (RN / RR - 1) / (RN / RR + 1)
Green Ratio Vegetation Index				GRVI = RN / RG
Normalized Difference Vegetation Index				NDVI = (RN - RR) / (RN + RR)
Renormalized Difference Vegetation Index				RDVI = (RN - RR) / (RN + RR)
Enhanced Vegetation Index				EVI = (2.5 * RN - RR) / (1 + RN + 6 * RR - 7.5 * RB)
Soil-adjusted Vegetation Index				SAVI = (1 + 0.5) * [(RN - RR) / (RN + RR + 0.5)]
Blue Normalized Difference Vegetation Index				BNDVI = (RN - RB) / (RN + RB)
Green Normalized differential vegetation index				GNDVI = (RN - RG) / (RN + RG)
Green Soil Adjusted Vegetation Index				GSAVI = 1.5 * (RN - RG) / (RN + RG + 0.5)
Optimized Soil-adjusted Vegetation Index				OSAVI = (RN - RR) / (RN - RR + 0.16)
Green optimal soil adjusted vegetation index				GOSAVI = (1 + 0.16) * (RN - RG) / (RN + RG + 0.16)

## Sheet: Table S5
Supplemental Table S5. Parameter ranges for grid search and final model hyperparameters.
RF	SVM		EN		RR
Mtry	Cost		Lambda	Sigma	Lambda
2	0.25		0.0001	0.05	0.0001
4	0.3		0.0001	0.525	0.0004
8	0.35		0.0001	1	0.0007
16	0.4		0.01	0.05	0.001
32	0.45		0.01	0.525	0.004
64	0.5		0.01	1	0.007
109	0.55		0.1	0.05	0.01
141	0.6		0.1	0.525	0.04
256	0.65		0.1	1	0.07
280	0.7				0.1
Mtry means the number of input variables per node; Cost is the parameter that controls the trade-off between minimization of the model’s complexity and minimization of the training error; Lambda is model penalization value; Sigma is the parameter that inverses kernel width for the radial basis kernel function; RF: random forest; SVM: support vector machine; EN: elastic net; and RR: ridge regressi…
